# Supplementary material for: Efficacy and safety of sacubitril-valsartan in Maintenance Hemodialysis patients with hypertension:A retrospective study
Source: PLoS One. 2025 Sep 4;20(9):e0330038. doi: 10.1371/journal.pone.0330038 (PMC12410819; doi:10.1371/journal.pone.0330038)
Supplement: S2 File — (XLSX) [file pone.0330038.s002.xlsx]

## Sheet: Sheet1
Gender	Age	BMI	SBP1	DBP1	Pulse pressure 1	Causes of ESRD	Dialysis age	Frequency of dialysis	BUN，mM	Scr,uM	UA,uM	CA,mM	P,mM	K,mM	HGB,g/l	Ferritin	ALB,g/l	PTH,pg/ml	CCB	β-blocker	α-blocker	SBP2	SBP3	SBP4	SBP5	SBP6	SBP7	SBP8	SBP9	SBP10	SBP11	SBP12	SBP13	DBP2	DBP3	DBP4	DBP5	DBP6	DBP7	DBP8	DBP9	DBP10	DBP11	DBP12	DBP13	Pulse pressure 2
1	56	19.6493	170	96	74	2	84	1	18.3	922.5	371	2.08	1.72	4.7	117	42.2	33.6	263	1	0	0	150	173	170	172	183	183	187	169	160	203	210	111	90	98	100	100	106	108	101	96	94	112	108	68	74.1667
1	69	18.5491	158	82	76	3	74	1	9.85	783.9	293	2.14	1.1	3.88	76	506.4	34	236	1	0	1	121	132	120	115	172	146	145	134	120	160	140	159	70	76	78	67	96	83	83	61	69	91	83	100	58.9167
0	62	22.3923	145	85	60	1	114	1	22.53	957	586	2.01	1.87	6.59	119	35.8	33.1	2203	0	0	0	152	159	136	136	149	137	151	140	148	143	161	148	96	94	87	76	89	90	87	86	86	89	85	87	59
1	46	20.2092	153	90	63	2	18	1	30	1331	501	5.01	2.19	1.59	79	9.3	28	151	1	0	0	193	93	158	105	125	150	134	144	186	145	121	177	110	60	86	70	96	80	86	93	100	82	78	75	59.5833
0	54	21.2889	143	98	45	1	84	1	33.87	1174	534	2.12	3.19	6.13	113	19.9	65.4	76	1	1	0	150	122	150	112	102	114	107	90	124	101	101	107	90	76	90	70	68	72	74	60	83	65	66	69	41.4167
0	39	22.3289	163	100	63	3	48	1	25.41	1264	468	2.54	2.71	5.39	117	23.4	57.2	140	1	0	0	111	129	133	142	139	147	146	116	147	117	119	158	77	69	78	90	88	106	100	73	106	80	80	110	45.5833
0	32	18.0662	144	99	45	1	72	1	22.28	1020	519	2.17	1.43	3.91	109	26.1	35	242	0	0	0	140	123	143	134	132	147	145	141	132	133	132	130	90	93	96	93	90	96	96	98	98	89	94	86	42.75
1	67	21.3878	158	90	68	3	78	1	18.64	968	569	6.76	1.91	1.9	117	111.9	42	156	1	0	1	151	143	146	150	148	161	127	136	137	150	157	136	77	83	78	82	86	88	77	85	77	90	85	90	62
1	58	23.5547	150	80	70	2	8	2	20.15	729	538	1.97	1.73	4.36	96	40.3	43.2	190	1	1	0	131	156	127	135	153	152	135	135	142	136	94	163	81	92	80	82	93	96	86	85	86	86	65	96	52.5833
1	55	21.2891	160	80	80	2	7	2	18.57	481.9	368	1.64	1.55	4.66	57	54.9	32	232	0	0	0	174	158	129	155	152	143	156	141	139	142	147	145	86	90	76	83	92	89	86	78	83	82	86	80	64.1667
1	26	22.2619	170	120	50	3	7	1	30.04	1458	342	4.13	1.87	2.78	95	182.4	35	330	1	0	0	161	133	140	138	114	159	141	148	164	155	115	154	100	84	97	100	80	112	103	102	112	108	78	110	44.6667
1	41	21.6296	159	79	80	1	34	2	18.66	1229	545	2.21	2.28	4.46	108	94.3	34.5	566	0	0	0	129	135	137	152	132	118	119	120	109	120	145	110	76	89	91	102	83	87	79	75	73	75	82	70	45.3333
1	59	20.984	180	100	80	2	6	1	28.93	1139	476	2.15	1.82	4.7	106	12.7	38	208	0	0	0	160	139	136	148	143	137	161	130	145	160	144	128	78	74	76	81	72	76	80	75	85	81	88	77	65.6667
1	57	21.0938	170	117	53	3	48	1	19.28	1095	357	1.99	0.82	5.96	122	283	42.6	224	1	0	1	130	130	125	142	133	126	113	110	110	126	140	102	80	90	86	100	84	86	80	75	76	90	92	76	39.3333
0	51	19.4773	188	126	62	3	82	2	26.19	1301	552	2.53	3.56	6.27	123	85	32.6	716	1	0	0	169	150	146	128	115	153	170	150	147	157	182	163	100	90	88	89	72	96	109	99	97	93	113	93	57.5833
0	41	20.7466	144	88	56	1	78	1	28.92	1000	475	2.58	2.9	5.33	118	39.6	40.5	869	0	1	0	123	142	130	129	143	130	133	136	130	131	123	134	83	92	86	84	85	85	87	91	75	89	80	98	45.75
1	59	25	168	88	80	2	60	1	22.76	1325.7	480	2.13	3.16	5.36	108	67.5	41	197	0	0	0	132	120	121	138	88	128	160	124	126	118	123	138	81	80	75	82	60	78	97	80	85	66	82	90	46.6667
0	37	18.4425	158	80	78	1	88	1	23.83	904.9	397	2.34	2.38	4.42	100	13.3	32.7	258	1	0	1	129	140	160	140	141	143	140	146	142	136	138	130	81	85	96	88	87	86	80	87	84	88	87	80	54.6667
0	59	21.7113	148	80	68	3	77	1	22.55	1307.2	612	2.17	2.47	4.7	116	25.9	33	390	0	0	0	167	155	118	152	136	152	143	138	146	133	137	141	99	92	75	83	86	93	83	85	88	83	82	85	57
1	57	22.1367	160	83	77	2	9	1	25.96	506.4	514	2.14	1.62	5.11	85	131.3	35.8	107	1	0	0	149	164	144	165	152	144	191	176	157	179	148	198	77	84	75	93	87	82	102	94	87	103	87	107	74.0833
1	60	21.8776	155	83	72	1	8	1	28.03	560.7	584	2.09	1.35	3.81	84	35.1	28.5	147	1	1	1	196	170	152	150	139	178	150	157	196	134	171	152	109	86	86	87	82	96	90	85	104	76	94	86	72
1	69	21.6573	190	98	92	2	66	1	18.62	858	272	2.49	1.2	4.96	123	70.9	43.7	130	1	0	1	174	166	157	152	167	152	180	156	154	156	152	165	75	76	70	66	78	72	75	72	68	64	72	78	88.75
1	35	25.1429	170	90	80	4	48	1	33.96	1609.6	583	2.24	3.11	4.82	110	22.5	42.1	484	0	0	1	167	170	123	177	153	155	183	180	185	175	140	160	103	110	75	117	97	103	126	114	122	120	86	100	57.9167
1	28	14.9164	190	110	80	1	15	1	13.7	1002.8	519	2.23	1.35	3.05	117	12.9	31.4	449	1	0	1	143	159	139	170	132	137	142	124	139	157	128	137	93	101	70	100	83	91	91	81	84	100	80	89	53.6667
0	36	22.4609	160	100	60	1	89	1	17.2	917.8	453	2.06	1.89	4.57	105	28.1	40	1104	1	1	0	152	174	145	140	148	145	150	129	155	155	165	150	88	112	90	80	86	90	90	71	96	93	86	90	61.3333
1	55	21.1938	148	73	75	3	76	1	19.65	1275.1	492	2.11	1.64	4.5	121	58.8	39	297	0	0	0	140	133	139	136	129	133	141	122	137	138	121	125	95	90	87	80	79	68	92	80	85	84	81	87	48.8333
1	46	23.2072	165	91	74	3	49	1	19.65	1244.1	566	2.1	1.41	3.62	125	31.4	37.4	431	1	0	0	171	147	160	145	139	163	158	130	125	144	122	143	110	94	108	89	90	107	104	90	83	88	84	91	50.75
1	57	27.1046	158	82	76	2	52	1	16.47	817.5	394	2.21	1.23	4.71	120	41.6	56	101	1	1	1	142	142	146	160	140	139	153	117	125	145	138	153	65	70	71	76	62	69	69	58	62	70	70	75	73.5833
1	60	21.3675	152	72	80	3	73	1	22.05	804	473	2.39	1.74	6.14	84	22.1	38.27	19	1	0	1	146	118	102	113	135	109	113	142	119	144	103	149	85	70	65	65	76	67	70	78	70	93	67	67	51.6667
1	42	25.8953	160	63	97	1	88	1	18.27	1334.5	493	2.12	1.6	6.13	106	19.3	34	634	1	0	1	170	160	146	130	140	153	131	139	146	137	156	170	111	100	107	80	101	102	92	94	96	87	108	100	50
1	62	26.7698	159	79	80	2	50	1	16.1	578.7	306	2.08	1.21	3.66	168	67.5	40	15	1	0	0	162	145	109	142	126	136	137	118	120	142	118	138	96	87	92	79	75	77	85	72	70	80	72	78	52.5
0	70	19.8178	185	86	99	4	63	1	16.36	954.9	384	2.39	1.63	4.77	68	25.5	33.3	128.7	1	0	0	128	130	147	161	139	120	153	170	132	139	155	159	79	74	84	80	79	76	78	82	83	74	75	81	65.6667
0	61	24.6755	170	80	90	2	36	1	12.55	598.2	397	2.01	1.26	5.65	100	10.6	35.5	270	1	1	1	128	121	123	153	133	148	144	121	118	136	157	128	67	57	63	65	70	78	64	63	66	75	72	66	67
1	59	22.7732	183	79	104	2	30	1	17.88	826	353	2.39	0.84	5.01	126	18.4	39.8	241	1	0	0	143	149	168	139	163	154	163	139	144	181	150	133	69	71	78	70	78	75	75	65	69	85	70	64	79.75
1	42	24.0484	149	106	43	1	35	1	19.65	1340	405	2.1	2.55	5.1	134	173.8	37.4	405	1	0	0	142	142	130	126	152	135	142	154	132	136	147	154	102	104	93	85	90	92	90	97	92	95	94	96	46.8333
1	69	19.047	153	74	79	2	51	1	14.58	807	343	2.26	1.42	5.33	139	29.4	35	197	0	0	0	147	166	140	139	151	168	130	157	168	159	145	158	68	72	70	62	67	80	63	69	80	62	65	68	83.5
1	35	19.3772	162	102	60	1	65	1	24.72	1300	483	2.08	1.17	5.03	115	299.5	36.4	1808	1	0	0	145	140	136	140	146	141	145	139	150	136	123	113	96	100	96	90	100	95	99	96	97	89	88	67	45.0833
0	55	22.8906	148	87	61	4	55	1	18.49	1046	393	2.7	1.21	5.66	125	14.3	42	19	0	0	0	120	130	113	118	86	137	118	133	134	113	140	125	70	80	72	80	55	85	80	85	85	70	90	85	44.1667
0	74	22.6847	162	89	73	3	96	2	19.06	857.4	468	2.07	1.02	5.15	90	184.4	38	273	1	0	1	186	172	158	156	161	172	146	159	143	137	158	170	102	78	78	79	80	82	75	80	75	75	78	80	79.6667
1	26	31.8359	162	112	50	1	84	1	22.89	988.9	480	2.2	1.83	3.95	125	38.5	35	1075	1	0	0	133	143	130	126	125	120	129	124	126	146	129	125	95	102	100	91	86	82	72	85	85	99	93	82	40.3333
1	66	16.0882	150	88	62	4	60	1	20.53	899.2	547	2.32	0.73	7.65	129	30.7	48	143	1	0	0	125	140	120	127	128	128	128	123	118	133	119	130	78	80	73	81	76	72	77	72	68	75	68	69	52.5
1	37	23.4776	220	117	103	3	30	2	25.55	578.1	591	1.89	1.49	3.68	117	72.4	47.2	250	1	0	1	143	140	164	142	143	140	163	170	145	137	162	149	92	94	102	90	98	60	106	112	102	89	111	102	53.3333
1	74	16.2109	149	84	65	4	18	1	15.16	650.1	425	2.06	0.99	4.56	111	441.2	29.8	130	0	0	0	150	145	140	113	145	130	136	137	125	135	123	147	71	80	74	66	83	60	75	74	70	66	72	79	63
1	44	23.3844	146	90	56	3	23	1	16.83	1364	443	2.31	3.03	4.65	130	48.7	43.2	477	1	1	0	154	133	136	142	128	135	141	141	145	123	149	144	95	92	85	90	87	90	86	91	82	80	95	86	51
1	49	28.8761	160	98	62	3	77	1	25.78	1430	439	1.96	1.91	5.5	112	82.9	28	422	1	0	0	149	130	145	145	145	158	133	141	138	143	154	137	102	90	88	94	97	80	91	91	89	97	104	83	51
1	52	21.4876	180	96	84	2	16	2	16.01	829.7	445	1.94	1.34	4.75	123	91	93.2	27	0	0	0	158	130	151	138	150	133	150	180	169	163	146	169	96	70	86	82	83	80	83	91	81	93	80	94	68.1667
1	54	27.6993	180	102	78	4	38	1	18.59	1087	557	2.08	1.93	5.85	141	51.3	33	216	1	1	1	130	142	133	148	113	107	119	117	119	135	125	140	90	88	80	96	78	75	78	83	82	84	80	88	43.8333
0	58	19.9792	180	100	80	2	65	1	21.7	572.4	348	1.99	1.88	4.77	85	26	39.3	218	1	0	1	143	168	140	132	168	148	137	180	158	155	149	167	65	74	62	55	69	64	64	112	75	72	69	72	82.6667
1	51	21.551	160	100	60	3	78	1	30.9	1253	450	1.75	2.52	5.6	123	27.7	42.9	263	1	0	1	168	159	155	170	162	154	135	144	148	143	162	158	112	103	96	114	105	100	85	85	99	90	105	111	54.4167
1	42	27.8852	174	108	66	3	60	1	23.46	1305.9	471	1.91	2.05	5.83	92	7.4	42	1244	1	0	1	185	90	170	172	190	132	180	184	136	174	166	169	107	52	99	103	112	80	96	108	86	102	96	106	66.75
1	59	23.9062	152	77	75	3	49	1	26.09	1602.9	562	2.16	2.23	3.71	83	115.4	38	864	1	0	0	155	180	143	142	169	158	158	166	147	150	168	165	88	100	86	90	86	93	95	93	87	91	89	95	67.3333
0	56	19.5184	144	73	71	1	74	2	17.4	1201	361	2.03	2.43	5.45	126	27.9	75	210	1	0	0	129	166	135	119	104	173	133	109	123	168	132	150	73	86	88	72	70	92	78	67	78	85	82	92	56.5
1	80	22.9767	174	92	82	2	42	1	11.96	882.7	428	2.21	1.35	4.38	128	16.5	44	844	0	0	0	177	180	155	131	135	131	135	125	126	128	132	136	100	103	95	84	82	84	82	80	79	77	83	90	54.3333
0	57	25.204	170	90	80	2	24	1	17.89	746.4	350	2.05	1.37	4.85	102	76.1	29	595	1	0	0	172	193	160	166	163	160	169	164	163	140	157	173	88	97	90	86	78	85	79	83	82	90	84	97	78.4167
1	38	22.8625	195	133	62	1	75	1	12.41	894.6	394	2.28	0.66	4.12	131	67.7	32.5	53	1	0	0	144	170	185	160	165	160	142	180	160	126	160	140	104	118	127	100	101	110	97	110	120	89	112	100	50.3333
1	84	19.2389	170	100	70	1	38	1	6.54	408	296	2.15	1.08	3.6	106	42.7	27.9	173	0	0	0	142	141	148	140	148	137	152	141	163	141	139	170	67	62	67	67	68	66	78	66	81	67	70	88	76.25
1	58	24.5675	153	93	60	3	8	1	48.09	2503	537	1.99	1.03	4.71	79	875.3	36	452	1	1	0	116	136	119	124	126	115	120	122	138	126	117	126	66	78	70	67	69	69	70	75	80	72	63	77	52.4167
1	72	23.486	150	67	83	2	24	1	19.85	982	493	1.83	1.32	6.38	124	26.8	35.2	207	0	0	0	140	132	126	131	136	130	124	132	130	147	152	140	66	57	58	61	60	63	59	62	63	65	59	60	73.9167
1	61	20.6173	170	93	77	2	17	1	32.61	1134.6	580	2.14	2.3	5.74	93	18.8	38.7	152	0	0	1	127	136	110	114	112	129	112	125	122	105	117	129	82	84	70	74	71	78	72	78	72	77	77	75	44
0	55	22.4766	144	100	44	4	27	1	23.36	889.1	488	2.24	1.18	5.63	147	32.1	40	274	0	0	0	109	108	118	98	98	112	94	103	113	120	104	100	78	74	80	69	66	70	69	72	74	80	72	67	33.8333
1	73	17.0799	180	86	94	1	18	1	21.64	730.8	444	1.73	1.72	4.04	97	168	34.3	396	1	0	0	150	170	160	168	143	123	132	168	180	186	200	162	80	70	70	68	60	56	51	78	80	84	78	72	91.25
1	75	22.7682	159	96	63	3	20	1	27.86	1306	507	2.23	2.48	4.86	53.7	112	37.1	122	1	0	1	153	173	170	152	158	130	140	149	143	138	146	130	71	77	90	75	76	70	67	74	73	66	72	70	75.0833
1	71	22.1966	160	90	70	1	19	1	20.32	782	327	1.82	0.85	4.91	121.9	117	33.7	182	1	0	0	125	123	110	110	124	86	117	124	109	123	129	147	68	72	65	80	68	59	65	78	66	71	74	79	48.5
1	31	31.7083	150	98	52	1	6	1	12.37	617	415	2.11	1.44	5.2	21.8	87	33	360	1	0	0	160	151	120	129	112	117	140	114	137	149	110	141	100	89	75	78	63	65	90	80	75	99	81	90	49.5833
